# Supplementary material for: Incidence and Outcome of Coinfections with SARS-CoV-2 and Rhinovirus
Source: Viruses. 2021 Dec 16;13(12):2528. doi: 10.3390/v13122528 (PMC8709236; doi:10.3390/v13122528)
Supplement: Supplementary file 1 [file viruses-13-02528-s001.zip]

Archive with 1 entries (1 files):
- viruses-1426957-supplementary.pdf
